# Supplementary material for: Hybrid genome assembly and annotation of Danionella translucida
Source: Sci Data. 2019 Aug 26;6:156. doi: 10.1038/s41597-019-0161-z (PMC6710283; doi:10.1038/s41597-019-0161-z)
Supplement: Supplementary file 1 — Download metadata file [file 41597_2019_161_MOESM1_ESM.zip]

Archive with 4 entries (4 files):
- s_Judkewitz239B_study.txt
- a_Judkewitz239B_rna.txt
- a_Judkewitz239B_dna.txt
- i_Investigation.txt
