# Supplementary material for: Hybrid genome assembly and annotation of Danionella translucida
Source: Sci Data. 2019 Aug 26;6:156. doi: 10.1038/s41597-019-0161-z (PMC6710283; doi:10.1038/s41597-019-0161-z)
Supplement: Supplementary file 1 — Download metadata file [file 41597_2019_161_MOESM1_ESM.zip › s_Judkewitz239B_study.txt]

Source Name	Characteristics[organism]	Term Source REF	Term Accession Number	Characteristics[organism part]	Term Source REF	Term Accession Number	Protocol REF	Sample Name	Factor Value[age]
Whole-body Danionella translucida	Danionella translucida	NCBITaxon	NCBITaxon:623744	whole body	UBERON	BTO:0001489	DNA/RNA extraction	DT_3_mpf	3 mpf
Whole-body Danionella translucida	Danionella translucida	NCBITaxon	NCBITaxon:623744	whole body	UBERON	BTO:0001489	DNA/RNA extraction	DT_2_dpf	2 dpf
Whole-body Danionella translucida	Danionella translucida	NCBITaxon	NCBITaxon:623744	whole body	UBERON	BTO:0001489	DNA/RNA extraction	DT_9_mpf	9 mpf
Whole-body Danionella translucida	Danionella translucida	NCBITaxon	NCBITaxon:623744	whole body	UBERON	BTO:0001489	DNA/RNA extraction	DT_3_dpf	3 dpf
Whole-body Danionella translucida	Danionella translucida	NCBITaxon	NCBITaxon:623744	whole body	UBERON	BTO:0001489	DNA/RNA extraction	DT_5_dpf_PE	5 dpf
Whole-body Danionella translucida	Danionella translucida	NCBITaxon	NCBITaxon:623744	whole body	UBERON	BTO:0001489	DNA/RNA extraction	DT_5_dpf_MP	5 dpf
