# Supplementary material for: Hybrid genome assembly and annotation of Danionella translucida
Source: Sci Data. 2019 Aug 26;6:156. doi: 10.1038/s41597-019-0161-z (PMC6710283; doi:10.1038/s41597-019-0161-z)
Supplement: Supplementary file 1 — Download metadata file [file 41597_2019_161_MOESM1_ESM.zip › a_Judkewitz239B_rna.txt]

Sample Name	Protocol REF	Parameter Value[instrument]	Parameter Value[manufacturer]	Assay Name	Raw Data File	Comment[Data Repository]	Comment[Data Record Accession]	Comment[Data Record URI]	Protocol REF	Derived Data File	Comment[Data Repository]	Comment[Data Record Accession]	Comment[Data Record URI]
DT_2_dpf	Transcriptome sequencing and annotation	MinION R9.4 	Nanopore	poly-A RNA converted to dsDNA and sequenced with Rapid Sequencing Kit 	SRR8713015	NCBI Sequence Read Archive	SRP136594	http://identifiers.org/ncbi/insdc.sra:SRP136594	transcriptome assembly	"final.dt.txm.trinity.fasta
"	GenBank	GHNV00000000	http://identifiers.org/ncbi/insdc:GHNV00000000
DT_9_mpf	Transcriptome sequencing and annotation	BGISEQ-500	BGI	2x100bp poly-A enriched reads (adult)	SRR8713012	NCBI Sequence Read Archive	SRP136594	http://identifiers.org/ncbi/insdc.sra:SRP136594	transcriptome assembly	"all.maker.output.gff3.zip
"	figshare	doi:10.6084/m9.figshare.c.4437488	https://doi.org/10.6084/m9.figshare.c.4437488
DT_3_dpf	Transcriptome sequencing and annotation	BGISEQ-500	BGI	2x100bp poly-A enriched reads (larvae)	SRR8713013	NCBI Sequence Read Archive	SRP136594	http://identifiers.org/ncbi/insdc.sra:SRP136594	transcriptome assembly	dt.annotation.igv.gff	figshare	doi:10.6084/m9.figshare.c.4437488	https://doi.org/10.6084/m9.figshare.c.4437488
													
													
													
													
													
													
													
													
													
													
