# Supplementary material for: Hybrid genome assembly and annotation of Danionella translucida
Source: Sci Data. 2019 Aug 26;6:156. doi: 10.1038/s41597-019-0161-z (PMC6710283; doi:10.1038/s41597-019-0161-z)
Supplement: Supplementary file 1 — Download metadata file [file 41597_2019_161_MOESM1_ESM.zip › a_Judkewitz239B_dna.txt]

Sample Name	Protocol REF	Parameter Value[instrument]	Parameter Value[manufacturer]	Assay Name	Raw Data File	Comment[Data Repository]	Comment[Data Record Accession]	Comment[Data Record URI]	Protocol REF	Derived Data File	Comment[Data Repository]	Comment[Data Record Accession]	Comment[Data Record URI]
DT_5_dpf_PE	Genome sequencing libraries	HiSeq 4000	Illumina	"2x101bp paired-end reads, 500 bp insert size, TruSeq kit"	SRR8713017	NCBI Sequence Read Archive	SRP136594	http://identifiers.org/ncbi/insdc.sra:SRP136594	Genome assembly	"final.dt.scf.fasta
"	GenBank	SRMA00000000.1	http://identifiers.org/ncbi/insdc:SRMA00000000.1
DT_5_dpf_MP	Genome sequencing libraries	HiSeq 4000	Illumina	"2x101bp mate-pair reads, ~10kb insert size, Nextera Mate Pair Sample Prep kit"	SRR8713016	NCBI Sequence Read Archive	SRP136594	http://identifiers.org/ncbi/insdc.sra:SRP136594	Genome assembly	"final.dt.scf.fasta
"	GenBank	SRMA00000000.1	http://identifiers.org/ncbi/insdc:SRMA00000000.1
DT_3_mpf	Genome sequencing libraries	MinION R9.4 	Nanopore	High-molecular-weight genomic DNA sequenced with Rapid Sequencing Kit	SRR8713014	NCBI Sequence Read Archive	SRP136594	http://identifiers.org/ncbi/insdc.sra:SRP136594	Genome assembly	"final.dt.scf.fasta
"	GenBank	SRMA00000000.1	http://identifiers.org/ncbi/insdc:SRMA00000000.1
													
													
													
													
													
													
													
													
													
													
