# Supplementary material for: Hybrid genome assembly and annotation of Danionella translucida
Source: Sci Data. 2019 Aug 26;6:156. doi: 10.1038/s41597-019-0161-z (PMC6710283; doi:10.1038/s41597-019-0161-z)
Supplement: Supplementary file 1 — Download metadata file [file 41597_2019_161_MOESM1_ESM.zip › i_Investigation.txt]

# Investigation File generated for Scientific Data with Investigation File Authoring Tool version 0.1.0 on 07/08/2019 - This metadata file is CC0
ONTOLOGY SOURCE REFERENCE
Term Source Name	NCBITaxon	UBERON	ERO	OBI	PATO	VO	EFO
Term Source File	http://data.bioontology.org/ontologies/NCBITAXON	http://data.bioontology.org/ontologies/UBERON	http://data.bioontology.org/ontologies/ERO	http://data.bioontology.org/ontologies/OBI	http://data.bioontology.org/ontologies/PATO	http://data.bioontology.org/ontologies/VO	http://data.bioontology.org/ontologies/EFO
Term Source Version	2016AB	releases/2014-06-15	2013-08-02	2014-08-18	unknown	Vision Release; 1.0.788	3.8.0
Term Source Description	National Center for Biotechnology Information (NCBI) Organismal Classification	Uber Anatomy Ontology	Eagle-I Research Resource Ontology	Ontology for Biomedical Investigations	Phenotypic Quality Ontology	Vaccine Ontology	Experimental Factor Ontology
INVESTIGATION
Investigation Identifier
Investigation Title
Investigation Description
Investigation Submission Date
Investigation Public Release Date
INVESTIGATION PUBLICATIONS
Investigation PubMed ID
Investigation Publication DOI
Investigation Publication Author List
Investigation Publication Title
Investigation Publication Status
Investigation Publication Status Term Accession Number
Investigation Publication Status Term Source REF
INVESTIGATION CONTACTS
Investigation Person Last Name
Investigation Person Mid Initials
Investigation Person First Name
Investigation Person Address
Investigation Person Phone
Investigation Person Fax
Investigation Person Email
Investigation Person Affiliation
Investigation Person Roles
Investigation Person Roles Term Accession Number
Investigation Person Roles Term Source REF
STUDY
Study Identifier	10.1038/s41597-019-0161-z
Study Title	Hybrid genome assembly and annotation of Danionella translucida
Study Submission Date	23/04/2019
Study Public Release Date	26/08/2019
Study Description	https://www.nature.com/articles/s41597-019-0161-z
Study File Name	s_Judkewitz239B_study.txt
Comment[Subject Keywords]	""
Comment[Manuscript Licence]	CC BY-4.0
Comment[Experimental Metadata Licence]	CC0
Comment[Supplementary Information File Name]
Comment[Supplementary Information File Type]
Comment[Supplementary Information File URL]
Comment[Data Repository]	NCBI Sequence Read Archive;figshare;GenBank;GenBank
Comment[Data Record Accession]	SRP136594;doi:10.6084/m9.figshare.c.4437488;SRMA00000000.1;GHNV00000000
Comment[Data Record URI]	http://identifiers.org/ncbi/insdc.sra:SRP136594;https://doi.org/10.6084/m9.figshare.c.4437488;http://identifiers.org/ncbi/insdc:SRMA00000000.1;http://identifiers.org/ncbi/insdc:GHNV00000000
STUDY DESIGN DESCRIPTORS
Study Design Type	sequence assembly objective	sequence annotation objective	transcription profiling design
Study Design Type Term Accession Number	ERO:0100054	ERO:0100065	OBI:0001430
Study Design Type Term Source REF	ERO	ERO	OBI
STUDY PUBLICATIONS
Study PubMed ID
Study Publication DOI
Study Publication Author List
Study Publication Title
Study Publication Status
Study Publication Status Term Accession Number
Study Publication Status Term Source REF
STUDY FACTORS
Study Factor Name	age
Study Factor Type	age
Study Factor Type Term Accession Number	PATO:0000011
Study Factor Type Term Source REF	PATO
STUDY ASSAYS
Study Assay Measurement Type	transcription profiling assay	genome
Study Assay Measurement Type Term Accession Number	OBI:0000424	OGG:0000000001
Study Assay Measurement Type Term Source REF	OBI	VO
Study Assay Technology Type	RNA sequencing	DNA sequencing
Study Assay Technology Type Term Accession Number	ERO:0001658	OBI:0000626
Study Assay Technology Type Term Source REF	ERO	ERO
Study Assay Technology Platform	BGISEQ-500;BGI	HiSeq 4000;Illumina
Study Assay File Name	a_Judkewitz239B_rna.txt	a_Judkewitz239B_dna.txt
STUDY PROTOCOLS
Study Protocol Name	DNA/RNA extraction	Transcriptome sequencing and annotation	transcriptome assembly	Genome sequencing libraries	Genome assembly
Study Protocol Type	sample collection protocol	RNA sequencing	sequence_assembly	DNA sequencing	sequence_assembly
Study Protocol Type Term Accession Number	http://www.ebi.ac.uk/efo/EFO_0005518	ERO:0001658	SO:0000353	OBI:0000626	SO:0000353
Study Protocol Type Term Source REF	EFO	ERO	VO	ERO	VO
Study Protocol Description					
Study Protocol URI	""	""	""	""	""
Study Protocol Version					
Study Protocol Parameters Name	""	instrument;manufacturer	""	instrument;manufacturer	""
Study Protocol Parameters Name Term Accession Number	""	""	""	""	""
Study Protocol Parameters Name Term Source REF	""	""	""	""	""
Study Protocol Components Name	""	""	""	""	""
Study Protocol Components Type	""	""	""	""	""
Study Protocol Components Type Term Accession Number	""	""	""	""	""
Study Protocol Components Type Term Source REF	""	""	""	""	""
STUDY CONTACTS
Study Person Last Name	Kadobianskyi	Schulze	Schuelke	Judkewitz
Study Person First Name	Mykola	Lisanne	Markus	Benjamin
Study Person Mid Initials
Study Person Email	""	""	markus.schuelke@charite.de	benjamin.judkewitz@charite.de
Study Person Phone
Study Person Fax
Study Person Address
Study Person Affiliation	Einstein Center for Neurosciences, NeuroCure Cluster of Excellence, Charité – Universitätsmedizin Berlin, Charitéplatz 1, 10117, Berlin, Germany	Einstein Center for Neurosciences, NeuroCure Cluster of Excellence, Charité – Universitätsmedizin Berlin, Charitéplatz 1, 10117, Berlin, Germany	Einstein Center for Neurosciences, NeuroCure Cluster of Excellence, Charité – Universitätsmedizin Berlin, Charitéplatz 1, 10117, Berlin, Germany	Einstein Center for Neurosciences, NeuroCure Cluster of Excellence, Charité – Universitätsmedizin Berlin, Charitéplatz 1, 10117, Berlin, Germany
Study Person Roles
Study Person Roles Term Accession Number
Study Person Roles Term Source REF
Comment[Study Person ORCID]	0000-0003-1673-7181	0000-0001-7875-3107	0000-0003-2824-3891	0000-0002-8570-3869
Comment[Funder]
Comment[FundRef ID]
Comment[Funder Term Source REF]
Comment[Grant Identifier]
